# Supplementary material for: The genomic structure of the highly-conserved dmrt1 gene in Solea senegalensis (Kaup, 1868) shows an unexpected intragenic duplication
Source: PLoS One. 2020 Nov 2;15(11):e0241518. doi: 10.1371/journal.pone.0241518 (PMC7605655; doi:10.1371/journal.pone.0241518)
Supplement: S1 Sequences — Forty eigth sequences were used to study the cDNA structure of dmrt1 gene of S. senegalensis. A consensus sequence is also shown. (TXT) [file pone.0241518.s001.txt]

>Sse_Dmrt1_RACE_2027: overlapped consensus sequence 
ggccaagggttgaataaatacggggggttgggggggggggaaaacctgattcttcacactgagaccatgagcaaggacaagcagagcaaacaggtgccggacttcacgggacccttgcccccgcctttaggccgcaaaccgcccagaatgcccaaatgctcccgctgcaggaaccacggctacgtgtctccactgaagggacacaagcgctactgcaactggaaggactgccagtgtctcaagtgcaaactgatagtggagaggcagagagtcatggctgcacaggttgccctgaggaggcagcaggctcaggaggaggagcttggtatttgcagtccagtcactctccctgtgcctgagttaaatgtaaagaatgaagctggagctgaattctcattctctgtggatggacaatccctgacacctaccagcagctcatccaattcttctcaagctgggacagcgagccactcaccgtcgtcctccagcccttcagccactgtcagggctcatactgagggatcatccaacccctataacaacttttaccaaccttcacgctaccctaccaactacggcagtctctacaactaccagcaataccaggttgccctgaggaggcagcaggctcaggaggaggagcttggtatttgcagtccagtcactctccctgtgcctgagttaaatgtaaagaatgaagctggagctgaattctcattctctgtggatggacaatccctgacacctaccagcagctcatccaattcttctcaagctgggacagcgagtcgctcgctgtcgtcctccagcccttcagccactgtcagggctcatactgagggatcatccaacccctataacaacttttaccaaccttcacgctaccccacctactacagcaacctctacaactaccagcaataccagcagaagtctcttggtgacggctgcctgccgagccacaacatgtcctcccagtactgcatgcattccttctacccagccgccacctacctgacccagggcctgggctccaccacctatgtgccgcccatctatagcctggagggcagcaataacaacaacaacaacaacaacagcaacaactacaacctatctgagaccatggcagcatccttttcacccagcagcatcatcactggtcacaactccaccatgaactacaggcccgtcaactccgtggatgtcaaggccgagtgtgagatcagcttcactgtcaactccgtctttgacagtgaagcaaccgaataaagaagctaagagtacgataaaagcctgatgagattagttgaaaaaaacaacaacaaaacaaaacaaattccatagttcactgttgcttcttgttcctctttctctgtattttggattgtgtagttttagttcagtttacactaaagctgtttaatctagtcttggtgccagttcatcagaaaagaaagtttggaaggagcaattttacagaaagtcaaaacctgttttatatgccaagttaatgaaaaggttaaaaactgacgtgagcttgaataactctaattcacacatttgtgtcaacattgcacctatagtgcactcaccggcacaaatgattggacgtgaatgatgactgtgcatttgttgagttgttcgtctgttgcagagaccaactgttcatggttttaataacatcggtgcctttttttgttattcaaacaactaatgaatgtgttatacagcgtagtaaaagtgctttgtagctcgcagcacgtggaatagtgcagttttcacacagtatcaaacttttcattaattatctgtgatatgagtggattttgacaatcagagattcttttaatggtcaaactagagttactgtttctgtgcaaatgtacgtcctctaacgtacctgaaaatgttgcctgtgcaatttggtgaaagtcagtattattttatgacatgcagtgcattgagtaaacttaaatttacccattaaacccagtcacattagtgctttccagttaaaaaaaaca

>5UTR_C4_H_SSH-W Batch 5 Rev 365 
gcgggggggggggggggggagcctgggctccaccacctgtgtgccgcccatctatagcctggagggcagcaataacaacaacaacaacaacaacagcaacaactacaacctatctgagaccatggcagcatccttttcacccagcagcatcatcactggtcacaactccaccatgaactacaggcccgtcaactccgtggatgtcaaggccgagtgtgagatcagcttcactgtcaactccgtctttgacagtggagcaaccgaataaagaagctaagagtacgataaaagcctgatgagattagtagaaaaaaacaacaacaacaacagcaacaactacaacctatctgagaccatggcagcat

>5UTR_C5_H_SSH-W Batch 5 Fwd 78
gggggggggggggcagcaataacaacaacaacaacaacaacagcaacaactacaacctatctgagaccatggcagcat

>5UTR_C6_H_SSH-W Batch 5 Fwd 1135
ggccaagggttgaataaatacggggggttgggggggggggaaaacctgattcttca
cactgagaccatgagcaaggacaagcagagcaaacaggtgccggacttcacgggacccttgcccccgcct
ttaggccgcaaaccgcccagaatgcccaaatgctcccgctgcaggaaccacggctacgtgtctccactga
agggacacaagcgctactgcaactggaaggactgccagtgtctcaagtgcaaactgatagtggagaggca
gagagtcatggctgcacaggttgccctgaggaggcagcaggctcaggaggaggagcttggtatttgcagt
ccagtcactctccctgtgcctgagttaaatgtaaagaatgaagctggagctgaattctcattctctgtgg
atggacaatccctgacacctaccagcagctcatccaattcttctcaagctgggacagcgagccactcacc
gtcgtcctccagcccttcagccactgtcagggctcatactgagggatcatccaacccctataacaacttt
taccaaccttcacgctaccctaccaactacggcagtctctacaactaccagcaataccaggttgccctga
ggaggcagcaggctcaggaggaggagcttggtatttgcagtccagtcactctccctgtgcctgagttaaa
tgtaaagaatgaagctggagctgaattctcattctctgtggatggacaatccctgacacctaccagcagc
tcatccaattcttctcaagctgggacagcgagtcgctcgctgtcgtcctccagcccttcagccactgtca
gggctcatactgagggatcatccaacccctataacaacttttaccaaccttcacgctaccccacctacta
cagcaacctctacaactaccagcaataccagcagaagtctcttggtgacggctgcctgccgagccacaac
atgtcctcccagtactgcatgcattccttctacccagccgccacctacctgacccagggcctgggctcca
ccacctatgtgccgcccatctatagcctggagggcagcaataacaacaacaacaacaacaacagcaacaa
ctacaacctatctgagaccatggcagcat


>5UTR_C9_H_SSH-W Batch 5 Fwd 148 
ggccacgcgtcgaccagtacggggggggggggggggggcctgggctccaccacctgtgtgccgcccatctatagcctggagggcagcaataacaacaacaacaacaacaacagcaacaactacaacctatctgagaccatggcagcat

>5UTR_C10_H_SSH-W Batch 5 Fwd 152 
ggggggggggggggacccagccgccacctacctgacccagggcctgggctccaccacctgtgtgccgcccatctatagcctggagggcagcaataacaacaacaacaacaacaacagcaacaactacaacctatctgagaccatggcagcat

>3UTR_C1_H_SSH-W Batch 4  Rev  1138
acctactacagcaacctctacaactaccagcaataccagcagaagtctcttggtgacggctgcctgccgagccacaacatgtcctccc
agtactgcatacattccttctacccagccgccacctacctgacccagggcctgggctccaccacctgtgt
gccgcccatctatagcctggagggcagcaataacaacaacaacaacaacaacagcaacaactacaaccta
tctgagaccatggcagcatccttttcacccagcagcatcatcactggtcacaactccaccatgaactaca
ggcccgtcaactccgtggatgtcaaggccgagtgtgagatcagcttcactgtcaactccgtctttgacag
tgaagcaaccgaataaagaagctaagagtacgataaaagcctgatgagattagtagaaaaaaacaacaac
aaaacaaaacaaattccatagttcactgttgcttcttgttcctctttctctgtattttggattgtgtagt
tttagttcagtttacactaaagctgtttaatctagtcttggtgccagttcatcagaaaagaaagtttgga
aggagcaattttacagaaagtcaaaacctgttttatatgccaagttaatgaaaaggttaaaaactgacgt
gagcttgaataactctaattcacacatttgtgtcaacattgcacctatagtgcactcaccggcacaaatg
attggacgtgaatgatgactgtgcatttgttgagttgtttgtctgttgcagagaccaactgttcatggtt
ttaataacatcggtgcctttttttgttattcaaacaactaatgaatgtgttatacagcgtagtaaaagtg
ctttgtagctcacagcatgtggaatagtgcagttttcacacagtatcaaacttttcattaattatctgtg
atatgagtggattttgacaatcagagattcttttaatggtcaaactagagttactgtttctgtgcaaatg
tacgtcctcttacgtacctgaaaatgttgcctgtgcaatttggtgaaagtcagtattattttatgacatg
cagtgcattgagtaaacttaaatttacccattaaacccagtcacattagtgctttccagttaaaaaaaaa

>3UTR_C3_H_SSH-W Batch 4 Rev  1129; poly-A tail has been removed
acctactacagcaac
ctctacaactaccagcaataccagcagaagtctcttggtgacggctgcctgccgagccacaacatgtcct
cccagtactgcatgcattccttctacccagccgccacctacctgacccagggcctgggctccaccacctg
tgtgccgcccatctatagcctggagggcagcaataacaacaacaacaacaacaacagcaacaactacaac
ctatctgagaccatggcagcatccttttcacccagcagcatcatcactggtcacaactccaccatgaact
acaggcccgtcaactccgtggatgtcaaggccgagtgtgagatcagcttcactgtcaactccgtctttga
cagtgaagcaaccgaataaagaagctaagagtacgataaaagcctgatgagattagtagaaaaaaacaac
aacaaaacaaaacaaattccatagttcactgttgcttcttgttcctctttctctgtattttggattgtgt
agttttagttcagtttacactaaagctgtttaatctagtcttggtgccagttcatcagaaaagaaagttt
ggaaggagcaattttacagaaagtcaaaacctgttttatatgccaagttaatgaaaaggttaaaaactga
cgtgagcttgaataactctaattcacacatttgtgtcaacattgcacctatagtgcactcaccggcacaa
atgattggacgtgaatgatgactgtgcatttgttgagttgtttgtctgttgcagagaccaactgttcatg
gttttaataacatcggtgcctttttttgttattcaaacaactaatgaatgtgttatacagcgtagtaaaa
gtgctttgtagctcacagcatgtggaatagtgcagttttcacacagtatcaaacttttcattaattatct
gtgatatgagtggattttgacaatcagagattcttttaatggtcaaactagagttactgtttctgtgcaa
atgtacgtcctcttacgtacctgaaaatgttgcctgtgcaatttggtgaaagtcagtattattttatgac
atgcagtgcattgagtaaacttaaatttacccattaaacccagtcacattagtgctttccagtt


>3UTR_C6_H_SSH-W Batch 4 Rev 696
cctctacaactaccagcaataccaggttgc
cctgaggaggcagcaggctcaggaggaggagcttggtatttgcagtccagtcactctccctgtgcctgag
ttaaatgtaaagaatgaagctggagctgaattctcattctctgtggatggacaatccctgacacctacca
gcagctcatccaattcttctcaagctgggacagcgagtcgctcgctgtcgtcctccagcccttcagccac
tgtcagggctcatactgagggatcatccaacccctataacaacttttaccaaccttcacgctaccccacc
tactacagcaacctctacaactgttcatggttttaataacatcggtgcctttttttgttattcaaacaac
taatgaatgtgttatacagcgtagtaaaagtgctttgtagctcgcagcacgtggaatagtgcagttttca
cacagtatcaaacttttcattaattatctgtgatatgagtggattttgacaatcagagattcttttaatg
gtcaaactagagttactgtttctgtgcaaatgtacgtcctctaacgtacctgaaaatgttgcctgtgcaa
tttggtgaaagtcagtattattttatgacatgcagtgcattgagtaaacttaaatttacccattaaaccc
agtcacattagtgctttccaagttaaaaaaaacaaa

>3UTR_7_H_SSH-W Batch 4 Fwd  1127; poly-A tail has been removed
acctactacagcaacctctacaactaccagcaataccag
aagtctcttggtgacggctgcctgccgagccacaacatgtcctcccagtactgcatgcattccttctacc
cagccgccacctacctgacccagggcctgggctccaccacctgtgtgccgcccatctatagcctggaggg
cagcaataacaacaacaacaacaacaacagcaacaactacaacctatctgagaccatggcagcatccttt
tcacccagcagcatcatcactggtcacaactccaccatgaactacaggcccgtcaactccgtggatgtca
aggccgagtgtgagatcagcttcactgtcaactccgtctttgacagtgaagcaaccgaataaagaagcta
agagtacgataaaagcctgatgagattagttgaaaaaaacaacaacaaaacaaaacaaattccatagttc
actgttgcttcttgttcctctttctctgtattttggattgtgtagttttagttcagtttacactaaagct
gtttaatctagtcttggtgccagttcatcagaaaagaaagtttggaaggagcaattttacagaaagtcaa
aacctgttttatatgccaagttaatgaaaaggttaaaaactgacgtgagcttgaataactctaattcaca
catttgtgtcaacattgcacctatagtgcactcaccggcacaaatgattggacgtgaatgatgactgtgc
atttgttgagttgtttgtctgttgcagagaccaactgttcatggttttaataacatcggtgccttttttt
gttattcaaacaactaatgaatgtgttatacagcgtagtaaaagtgctttgtagctcgcagcacgtggaa
tagtgcagttttcacacagtatcaaacttttcattaattatctgtgatatgagtggattttgacaatcag
agattcttttaatggtcaaactagagttactgtttctgtgcaaatgtacgtcctcttacgtacctgaaaa
tgttgcctgtgcaatttggtgaaagtcagtattattttatgacatgcagtgcattgagtaaacttaaatt
tacccattaaacccagtcacattagtgctttccaagtt

>3UTR_C8_H_SSH-W Batch 4 Rev  381
gggaacaagtcctgcagggttttaaacgaatttcgccctttacctactacagcaacctctacaactaccc
agcaataccagaagtctcttggtgacggcttgcctgccgagccacaacatgtcctcccagttttcacaca
gtatcaaacttttcattaattatctgtgatatgagtggattttgacaatcagagattcttttaatggtca
aactagagttactgtttctgtgcaaatgtacgtcctctaacgtacctgaaaatgttgcctgtgcaatttg
gtgaaagtcagtattattttatgacatgcagtgcattgagtaaacttaaatttacccattaaacccagtc
acattagtgctttccaagttaaaaaaaaaca

>3UTR_C9_H_SSH-W Batch 4 Fwd 1139
acctactacagcaacctctacaactaccagcaataccag
cagaagtctcttggtgacggctgcctgccgagccacaacatgtcctcccagtactgcatgcattccttct
acccagccgccacctacctgacccagggcctgggctccaccacctgtgtgccgcccatctatagcctgga
gggcagcaataacaacaacaacaacaacaacagcaacaactacaacctatctgagaccatggcagcatcc
ttttcacccagcagcatcatcactggtcacaactccaccatgaactacaggcccgtcaactccgtggatg
tcaaggccgagtgtgagatcagcttcactgtcaactccgtctttgacagtgaagcaaccgaataaagaag
ctaagagtacgataaaagcctgatgagattagttgaaaaaaacaacaacaaaacaaaacaaattccatag
ttcactgttgcttcttgttcctctttctctgtattttggattgtgtagttttagttcagtttacactaaa
gctgtttaatctagtcttggtgccagttcatcagaaaagaaagtttggaaggagcaattttacagaaagt
caaaacctgttttatatgccaagttaatgaaaaggttaaaaactgacgtgagcttgaataactctaattc
acacatttgtgtcaacattgcacctatagtgcactcaccggcacaaatgattggacgtgaatgatgactg
tgcatttgttgagttgttcgtctgttgcagagaccaactgttcatggttttaataacatcggtgcctttt
tttgttattcaaacaactaatgaatgtgttatacagcgtagtaaaagtgctttgtagctcgcagcacgtg
gaatagtgcagttttcacacagtatcaaacttttcattaattatctgtgatatgagtggattttgacaat
cagagattcttttaatggtcaaactagagttactgtttctgtgcaaatgtacgtcctctaacgtacctga
aaatgttgcctgtgcaatttggtgaaagtcagtattattttatgacatgcagtgcattgagtaaacttaa
atttacccattaaacccagtcacattagtgctttccagttaaaaaaaaca

>3UTR_C10_H_SSH-W Batch 4 Rev 389  
ctacagcaacctctacaactaccagcaataccagaagtctcttggtgacggctgcctgcc
gagccacaacatgtcctcccagtactgcatgcattccttctacccagccgccacctacct
gacccagggcctgggctccaccacctgtgtgccgcccatctatagcctggagggcagcaa
taacaacaacaacaacaacaacagcaacaactacaacctatctgagaccatggcagcatc
cttttcacccagcagcatcatcactggtcacaactccaccatgaactacaggcccgtcaa
ctccgtggatgtcaaggccgagtgtgagatcagcttcactgtcaactccgtctttgacag
tgaagcaaccgaataaagaagctaagagt

>Dmrt_c1_H_SSH-3 Fwd Batch 3  648bp 
gctgcaggaaccacggctacgtgtcatggcacctattaatgcacccgggccggagacagctctgttccttgaaagaatggaacaagaatctgagaagaaagcaaagaatccacaggagcagaagtctttctttgctaaatattggtatttgattctgggaggtgcaatcttcctcatggccaccaattcggcacagcccccagcagggggaggcagagagcagagctgattcccaccaaatggatgtacatcgttcctctggttctctttttgatgatgtctggtgctcaggaccaatcaggaggaggagcttggtatttgcagtccagtcactctccctgtgcctgagttaaatgtaaagaatgaagctggagctgaattctcattctctgtggatggacaatccctgacacctaccagcagctcatccaattcttctcgagctgggacagcgagccactcaccgtcgtcctccagcccttcagccactgtcagggctcatactgagggatcatccaacccctataacaacttttaccaaccttcacgctaccccaccaactacggcagtctctacaactaccagcaataccaggttgccctgaggaggcagcaggctcaggaggaggagcttggtatttgcagtcc

>Dmrt_c5_H_SSH-3 Fwd Batch 3  496bp ; 
gctgcaggaaccacggctacgtgtctccactgaagggacacaagcgctactgcaactggaaggactgccagtgtctcaagtgcaaactgatagtggagaggcagagagtcatggctgcacaggttgccctgaggagacagcaggctcaggaggaggagcttggtatttgcagtccagtcactctccctgtgcctgagttaaatgtaaagaatgaagctggagctgaattctcattctctgtggatggacaatccctgacacctaccagcagctcatccaattcttctcaagctgggacagcgagccactcaccgtcgtcctccagcccttcagccactgtcagggctcatactgagggatcatccaacccctataacaacttttaccaaccttcacgctaccctaccaactacggcagtctctacaactaccagcaataccaggttgccctgaggaggcagcaggctcaggaggaggagcttggtatttgcagtcc

>3UTR_c8_H_SSH-A Fw:  Batch 1_1371bp
acagagaaaggcccttttccttatggttaaccctacccccttacttagggtccccaattt
ggaaaggcattgggcggccttttcggtttccccccgtgggaagggggatgtttcaaggcg
ttaagtgggaaccccaggttttcccatcccggcgtgtaaaacgcggcccaggaattgtat
tcgcttcctttagggggaatgaattaggggccggaattcgccttt
acctactacagcaacctctacaactaccagcaat
accagcagaagtctcttggtgacggctgcctgccgagccacaacatgtcctcccagtactgcatgcattc
cttctacccagccgccacctacctgacccagggcctgggctccaccacctgtgtgccgcccatctatagc
ctggagggcagcaataacaacaacaataacaacaacagcaacaactacaacctatctgagaccatggcag
catccttttcacccagcagcatcatcactggtcacaactccaccatgaactacaggcccgtcaactccgt
ggatgtcaaggccgagtgtgagatcagcttcactgtcaactccgtctttgacagtgaagcaaccgaataa
agaagctaagagtacgataaaagcctgatgagattagttgaaaaaaaacaacaacaaaacaaaacaaatt
ccatagttcactgttgcttcttgttcctctttctctgtattttggattgtgtagttttagttcagtttac
actaaagctgtttaatctagtcttggtgccagttcatcagaaaagaaagtttggaaggagcaattttaca
gaaagtcaaaacctgttttatatgccaagttaatgaaaaggttaaaaactgacgtgagcttgaataactc
taattcacacatttgtgtcaacattgcacctatagtgcactcaccggcacaaatgattggacgtgaatga
tgactgtgcatttgttgagttgtttgtctgttgcagagaccaactgttcatggttttaataacatcggtg
cctttttttgttattcaaacaactaatgaatgtgttatacagcgtagtaaaagtgctttgtagctcccag
cacgtggaaatagtgcagttttcacacagtatcaaacttttcattaattatctgtgatatggagtggatt
ttgacaatcagagattcttttaatggtcaaactagagttactgtttctgtgcaaatgtacgtcctctaac
gtacctgaaaatgttgcctgtgcaatttggtgaaagtcagtattattttatgacatgcagtgcattgagt
aaacttaaatttacccattaaacccagtcacattaatgctttccagttaaaaaaaaaaaaaa


>SSH-16_163: femalePCR4 20_04-2018_163bp
GCTGCAGGAACCACGGCTACGTGTCTCCACTGAAGGGACACAAGCGCTACTGC
AACTGGAAGGACTGCCTGTGTGCCGCCCATCTATAGCCTGGAGGGCAGCA
ATAACAACAACAATAACAACAACAGCAACAACTACAACCTATCTGAGACC
ATGGCAGCAT

>SSH-W_969: femalePCR4 20_04_2018_969 bp
GCTGCAGGAACCACGGCTAC
GTGTCTCCACTGAAGGGACACAAGCGCTACTGCAACTGGAAGGACTGCCA
GTGTCTCAAGTGCAAACTGATAGTGGAGAGGCAGAGAGTCATGGCTGCAC
AGGTTGCCCTGAGGAGACAGCAGGCTCAGGAGGAGGAGCTTGGTATTTGC
AGTCCAGTCACTCTCCCTGTGCCTGAGTTAAATGTAAAGAATGAAGCTGG
AGCTGAATTCTCATTCTCTGTGGATGGACAATCCCTGACACCTACCAGCA
GCTCATCCAATTCTTCTCAAGCTGGGACAGCGAGCCACTCACCGTCGTCC
TCCAGCCCTTCAGCCACTGTCAGGGCTCATACTGAGGGATCATCCAACCC
CTATAACAACTTTTACCAACCTTCACGCTACCCCACCAACTACGGCAGTC
TCTACAACTACCAGCAATACCAGGTTGCCCTGAGGAGGCAGCAGGCTCAG
GAGGAGGAGCTTGGTATTTGCAGTCCAGTCACTCTCCCTGTGCCTGAGTT
AAATGTAAAGAATGAAGCTGGAGCTGAATTCTCATTCTCTGTGGATGGAC
AATCCCTGACACCTACCAGCAGCTCATCCAATTCTTCTCAAGCTGGGACA
GCGAGTCGCTCGCTGTCGTCCTCCAGCCCTTCAGCCACTGTCAGGGCTCA
TACTGAGGGATCATCCAACCCCTATAACAACTTTTACCAACCTTCACGCT
ACCCCACCTACTACAGCAACCTCTACAACTACCAGCAATACCAGCAGAAG
TCTCTTGGTGACGGCTGCCTGCCGAGCCACAACATGTCCTCCCAGTACTG
CATGCATTCCTTCTACCCAGCCGCCACCTACCTGACCCAGGGCCTGGGCT
CCACCACCTGTGTGCCGCCCATCTATAGCCTGGAGGGCAGCAATAACAAC
AACAACAACAACAGCAACAACTACAACCTATCTGAGACCATGGCAGCAT

>SSH-16_648: femalePCR4 20_04_2018_648bp
GCTGCAGGAACCACGGCTACGTGTCTCCACTGAAGGGACGCAAGCGCTACTGCAACTGGAAGGACTGCCAG
TGTCTCAAGTGCAAACTGATAGCGGAGAGGCAGAGAGTCATGGCTGCACA
GGTTGCCCTGAGGAGGCAGCAGGCTCAGGAGGAGGAGCTTGGTATTTGCA
GTCCAGTCACTCTCCCTGTGCCTGAGTTAAATGTAAAGAATGAAGCTGGA
GCTGAATTCTCATTCTCTGTGGATGGACAATCCCTGACACCTACCAGCAG
CTCATCCAATTCTTCTCAAGCTGGGACAGCGAGTCGCTCGCTGTCGTCCT
CCAGCCCTTCAGCCACTGTCAGGGCTCATACTGAGGGATCATCCAACCCC
TATAACAACTTTTACCAACCTTCACGCTACCCCACCTACTACAGCAACCT
CTACAACTACCAGCAATACCAGAAGTCTCTTGGTGACGGCTGCCTGCCGA
GCCACAACATGTCCTCCCAGTACTGCATGCATTCCATCTACCCAGCCGCC
ACCTACCTGACCCAGGGCCTGGGCTCCACCACCTGTGTGCCGCCCATCTA
TAGCCTGGAGGGCAGCAATAACAACAACAATAACAACAACAGCAACAACT
ACAACCTATCTGAGACCATGGCAGCAT

>SSH-16_969: femalePCR4 20_04_2018_969bp
GCTGCAGGAACCACGGCTACGTGTCTCCACTGAAGGGACACAAGCGCTACTGCAACTGGAAGGACTGCCAGTG
TCTCAAGTGCAAACTGATAGTGGAGAGGCAGAGAGTCATGGCTGCACAGG
TTGCCCTGAGGAGGCAGCAGGCTCAGGAGGAGGAGCTTGGTATTTGCAGT
CCAGTCACTCTCCCTGTGCCTGAGTTAAATGTAAAGAATGAAGCTGGAGC
TGAATTCTCATTCTCTGTGGATGGACAATCCCTGACACCTACCAGCAGCT
CATCCAATTCTTCTCAAGCTGGGACAGCGAGCCACTCACCGTCGTCCTCC
AGCCCTTCAGCCACTGTCAGGGCTCATACTGAGGGATCACCCAACCCCTA
TAACAACTTTTACCAACCTTCACGCTACCCCACCAACTACGGCAGTCTCT
ACAACTACCAGCAATACCAGGTTGCCCTGAGGAGGCAGCAGGCTCAGGAG
GAGGAGCTTGGTATTTGCAGTCCAGTCACTCTCCCTGTGCCTGAGTTAAA
TGTAAAGAATGAAGCTGGAGCTGAATTCTCATTCTCTGTGGATGGACAAT
CCCTGACACCTACCAGCAGCTCATCCAATTCTTCTCAAGCTGGGACAGCG
AGTCGCTCGCTGTCGTCCTCCAGCCCTTCAGCCACTGTCAGGGCTCATAC
TGAGGGATCATCCAACCCCTATAACAACTTTTACCAACCTTCACGCTACC
CCACCTACTACAGCAACCTCTACAACTACCAGCAATACCAGAAGTCTCTT
GGTGACGGCTGCCTGCCGAGCCACAACATGTCCTCCCAGTACTGCATGCA
TTCCTTCTACCCAGCCGCCACCTACCTGACCCAGGGCCTGGGCTCCACCA
CCTGTGTGCCGCCCATCTATAGCCTGGAGGGCAGCAATAACAACAACAAC
AACAACAACAGCAACAACTACAACCTATCTGAGACCATGGCAGCAT

>SSH-A_132: femalePCR4 20_04_2018_132bp	
GCTGCAGGAACCACGGCTACGTGTCGACTAGTACGGGGGGGGGGGGGGGGGTCT
ATAGCCTGGAGGGCAGCAATAACAACAACAATAACAACAACAGCAGCAAC
TACAACCTATCTGAGACCATGGCAGCAT

>SSH-3_651: femalePCR4 20_04_2018_651 bp
GCTGCAGGAACCACGGCTACGTGTCTCCACTGAAGGGACACAAGCGCTACTGCAACTGGAAGGACTGCCAGTG
TCTCAAGTGCAAACTGATAGTGGAGAGGCAGAGAGTCATGGCTGCACAGG
TTGCCCTGAGGAGACAGCAGGCTCAGGAGGAGGAGCTTGGTATTTGCAGT
CCAGTCACTCTCCCTGTGCCTGAGTTAAATGTAAAGAATGAAGCTGGAGC
TGAATTCTCATTCTCTGTGGATGGACAATCCCTGACACCTACCAGCAGCT
CATCCAATTCTTCTCAAGCTGGGACAGCGAGTCGCTCGCTGTCGTCCTCC
AGCCCTTCAGCCACTATCAGGGCTCATACTGAGGGATCATCCAACCCCTA
TAACAACCTTTACCAACCTTCACGCTACCCCACTTACTACAGCAACCTCT
ACAACTACCAGCAATACCAGCAGAAGTCTCTTGGTGACGGCTGCCTGCCG
AGCCACAACATGTCCTCCCAGTACTGCATGCATTCCTTCTACCCAGCCGC
CACCTACCTGACCCAGGGCCTGGGCTCCACCACCTGTGTGCCGCCCATCT
ATAGCCTGGAGGGCAGCAATAACAACAACAACAACAACAACAGCAACAAC
TACAACCTATCTGAGACCATGGCAGCAT

>SSH-3_428: femalePCR4 20_04_2018_428bp
GCTGCAGGAACCCGGCTACGTGTCTC
CACTGAAGGGACACAAGCGCTACTGCAACTGGAAGGACTGCCAGTGTCTC
AAGTGCAAACTGATAGTGGAGAGGCAGAGAGTCATGGCTGCACAGGTTGC
CCTGAGGAGACAGCAGGCTCAGGAGGAGGAGCTTGGTATTTGCAGTCCAG
TCACTCTCCCTGTGCCTGAGTTAAATGTAAAGAATGAAGCTGGAGCTGAA
TTCTCATTCTCTGTGGATGGACAATCCCTGACACCTACCAGCAGCTCATC
CAATTCTTCTCAAGCTGGGACAGCGAGCCACTCACCGTCGTCCTCCAGCC
CTTCAGCCACTGTCAGGGCTCATACTGAGGGATCATCCAACCCCTATAAC
AACAACAACAACAACAGCAACAACTACAACCTATCTGAGACCATGGCAGC
AT

>SSH-A_974: femalePCR4  20_04_2018_974bp; 
GCTGCAGGAACCACGGCTACGTGTCTCCACTGAAGGGACACAAGCGCTACTGCAACTGGAAGGACTGCCAGT
GTCTCAAGTGCAAACTGATAGTGGAGAGGCAGAGAGTCATGGCTGCACAG
GTTGCCCTGAGGAGACAGCAGGCTCAGGAGGAGGAGCTTGGTATTTGCAG
TCCAGTCACTCTCCCTGTGCCTGAGTTAAATGTAAAGAATGAAGCTGGAG
CTGAATTCTCATTCTCTGTGGATGGACAATCCCTGACACCTACCAGCAGC
TCATCCAATTCTTCTCAAGCTGGGACAGCGAGCCACTCACCGTCGTCCTC
CAGCCCTTCAGCCACTGTCAGGGCTCATACTGAGGGATCATCcAACCCCTA
TAACAACTTTTACCAACCTTCACGCTACCCCCCCAACTACGGCAGTCTCT
ACAACTACCAGCAATACCAGGTTGCCCTGAGGAGGCAGCAGGCTCAGGAG
GAGGAGCTTGGTATTTGCAGTCCAGTCACTCTCCCTGTGCCTGAGTTAAA
TGTAAAGAATGAAGCTGGAGCTGAATTCTCATTCTCTGTGGATGGACAAT
CCCTGACACCTACCAGCAGCTCATCCAATTCTTCTCAAGCTGGGACAGCG
AGTCGCTCGCTGTCGTCCTCCAGCCCTTCAGCCACTGTCAGGGCTCATAC
TGAGGGATCATCCAACCCCTATAACAACTTTTACCAACCTTCACGCTACC
CCACCTACTACAGCAACCTCTACAACTACCAGCAATACCAGCAGAAGTCT
CTTGGTGACGGCTGCTTGCCGAGCCACAACATGTCCTCCCAGTACTGCAT
GCATTCCTTCTACCCAGCCGCCACCTACCTGACCCAGGGCCTGGGCTCCA
CCACCTGTGTGCCGCCCATCTATAGCCTGGAGGGCAGCAATAACAACAAC
AACAACAACAACAACAGCAACAACTACAACCTATCTGAGACCATGGCAGC
A

>SSH-A_651: femalePCR4 20_04_2018_651bp 
GCTGCAGGAACCACGGCTACGTGTCTCCACTGAAGGGACACAAGCGCTACTGCAACTGGAAGGACTGCCAGTG
TCTCAAGTGCAAACTGATAGTGGAGAGGCAGAGAGTCATGGCTGCACAGG
TTGCCCTGAGGAGACAGCAGGCTCAGGAGGAGGAGCTTGGTATTTGCAGT
CCAGTCACTCTCCCTGTGCCTGAGTTAAATGTAAAGAATGAAGCTGGAGC
TGAATCCTCATTCTCTGTGGATGGACAATCCCTGACACCTACCAGCAGCT
CATCCAATTCTTCTCAAGCTGGGACAGCGAGCCACTCACCGTCGTCCTCC
AGCCCTTCAGCCACTGTCAGGGCTCATACTGAGGGATCATCCAACCCCTA
TAACAACTTTTACCAACCTTCACGCTACCCCACCTACTACAGCAACCTCT
ACAACTACCAGCAATACCAGCAGAAGTCTCTTGGTGACGGCTGCCTGCCG
AGCCACAACATGTCCTCCCAGTACTGCATGCATTCCTTCTACCCAGCCGC
CACCTACCTGACCCAGGGCCTGGGCTCCACCACCTGTGTGCCGCCCATCT
ATAGCCTGGAGGGCAGCAATAACAACAACAATAACAACAACAGCAACAAC
TGCAACCTATCTGAGACCATGGCAGCAT

>3UTR_C4_M_SSM-W Batch 4 Rev 419
acctactacagcaacc
tctacaactaccagcaataccagaagtctcttggtgacggctgcctgccgagccacaacatgtcctccca
gtactgcatgcattccttctacccagccgccacctacctgacccagggcctgggctccaccacctgtgtg
ccgcccatctatagcctggagggcagcaataacaacaacaataacaacaacagcaacaactacaacctat
ctgagaccatggcaacatccttttcacccagcagcatcatcactggtcacaactccaccatgaactacag
gcccgtcaactccgtggatgtcaaggccgagtgtgagatcagcttcactgttaactccgtctttgacagt
gaagcaaccgaataaagaagctaagagtacgataaaaaaaaaaaaaaaaaaaa


>3UTR_c3_M_SSM-2 Rv  Batch 3 1335bp 
cgctagaattaaccctcctaaagggactagtcctgcaggtttaaacgaacctcgcccttacctactacag
caacctctacaactaccagcaataccagcagaagtctcttggtgacggctgcctgccgagccacaacatg
tcctcccagtactgcatgcattccttctacccagccgccacctacctgacccagggcctgggctccacca
cctgtgtgccgcccatctatagcctggagggcagcaataacaacaacaataacaacaacagcaacaacca
caacctatctgagaccatggcagcatccttttcacccagcagcatcatcactggtcacaactccaccatg
aactacaggcccgtcaactccgtggatgtcaaggccgagtgtgagatcagcttcactgtcaactccgtct
ttgacagtgaagcaaccgaataaagaagctaagagtacgataaaagcctgttgagattagttgaaaaaaa
caacaacaaaacaaaacaaattccatagttcactgttgcttcttgttcctctttctctgtattttggatt
gtgtagttttagttcagtttacactaaagctgtttaatctagtcttggtgccagttcatcagaaaagaaa
gtttggaaggagcaattttacagaaagtcaaaacctgttttatatgccaagttaatgaaaaggttaaaaa
ctgacgtgagcttgaataactctaattcacacatttgtgtcaacattgcacctatagtgcactcaccggc
acaaatgattggacgtgaatgatgactgtgcatttgttgagttgttcgtctgttgcagagaccaactgct
catggttctaataacatcggtgcctttttttgctattcaaacaactaatgaatgtgttatacagcgtact
aaaagtgctttgtagctcgcagcacgtggaatagcgcagatttcacacagaatcaaactttttattaatt
atctgtgatatgagcggattttgacatttatagattcttttaatggtcaaactacagttactgtttttgt
gcaaatgtacgacctttaacgtacctgaaaatgctgcctggtcaatttggcgaaagtcagtattatttta
tgacatgcagtgcatcgattaaacttaaatcacccttttactccaatccccttatggctttccaagttaa
aaaaaaatataaacataatataaattacatactaacttcggccaaggcaaattattggcccttaattcat
ttttcctctattgggtttctataatacatttggtcggttttctaaatgcttcgattgggaaaactctgtg
ttccc

>3UTR_c5_M_SSM-2  Fwd  Batch 3 1352bp 
ttacctactacagcaacctctacaactaccagcaataccagcagaagtctcttggtgacggctgcctgccgagccacaacatgtcctcccaaatgctcccgctgcaggaaccacggctacgtgtctccactgaagggacacaagcgctactgcaactggaaggactgcctgtgtgccgcccatctatagcctggagggcagcaataacaacaacaataacaacaacagcaacaactacaacctatttgagaccatggcagcatccttttcacccagcagcatcatcactggtcacaactccaccatgaactacaggcccgtcaactccgtggatgtcaaggccgagtgtgagatcagcttcactgtcaactccgtctttgacagtgaagcaaccgaataaagaagctaagagtacgataaaagcctgatgagattagttgaaaaaaacaacaacaaaacaaaacaaattccatagttcactgttgcttcttgttcctctttctctgtattttggattgtgtagttttagttcagtttacactaaagctgtttaatctagtcttggtgccagttcatcagaaaagaaagtttggaaggagcaatcttacagaaagtcaaaacctgttttatatgccaagttaatgaaaaggttaaaaactgacgtgagcttgaataactctaattcacacatttgtgtcaacattgcacctatagtgcactcaccggcacaaatgattggacgtgaatgatgactgtgcatttgttgagttgtttgtctgttgcagagaccaactgttcatggttttaataacatcggtgcctttttttgttattcaaacaactaatgaatgtgttatacagcgtagtaaaagtgctttgtagctcgcagcacgtggaatagtgcagttttcacacagtatcaaacttttcattaattatctgtgatatgagtggattttgacaatcagagattcttttaatggtcaaactagagttactgtttctgtgcaaatgtacgtcctctaacgtacctgaaaatgttgcctgtgcaatttggtgaaagtcagtattattttatgacatgcagtgcattgagtaaacttaaatttacccattaaacccagtcccattagtgctttccaagttaaaaaaaaaaaaaaaaaaagtactaatcaacgctgggccagggcgaattcgttaaacctgcaggatagtccccttaaggaaggtaattccgaacttggcgaaaccagggccaaaccgtttcccgggggaaattgtaaccgctccaattccccaaaattagagccggaacataaagggaaaaccgggggggccaaaggagggacaac

>3UTR_c6_M_SSM-2 Rv  Batch 3  397bp ; poly-A tail has been removed
acctactacagcaacctctacaactaccagcaataccagcagaagtctcttggtgacggctgcctgccgagccacaacatgtcctcccagtactgcatgcattccttctacccagccgccacctacctgacccagggcctgggctccaccacctgtgtgccgcccatctatagcctggagggcagcaataacaacaacaataacaacaacagcaacaactacaacctatctgagaccatggcagcatccttttcacccagcagcatcatcactggtcacaactccaccataaactacaggcccgtcaactccgtggatgtcaaggccgagtgtgagatcagcttcactgtcaactccgtctttgacagtgaagcaaccgaataaagaagctaagagt
 
>3UTR_c7_M_SSM-2 Rev  Batch 3  509bp ; poly-A tail has been removed
acctactacagcaatctctacaactaccagcaataccagcagaagtctcttggtgacggctgcctgccgagccacaacatgtcctcccagtactgcatgcattccttctacccagccgccacctacctgacccagggcctgggctccaccacctgtgtgccgcccatctatagcctggagggcagcaataacaacaacaataacaacaacagcaacaactacaacctatctgagaccatggcagcatccttttcacccagcagcatcatcactggtcacaactccaccatgaactacaggcccgtcaactccgtggatgtcaaggccgagtgtgagatcagcttcattgtcaactccgtctttgacagtgaagcaaccgaataaagaagctaagagcacgataaaagcctgttgagattagttgaaaaaaacaacaacaaaacagaaacactgtgactgtctttttagtggctatgttcatgtgacaccaataaacagattataaactg

>3UTR_c8_M_SSM-2 Rev  Batch 3 1347bp 
acctactacagcac
ctctcaactaccagcaataccaggttgccctgaggaggcagcaggctcaggaggaggagcttggtatttg
cagtccagtcactctccctgtgcctgagttaaatgtaaagaatgaagctggagctgaattctcattctct
gtggatggacaatccctgacacctaccagcagctcatccaattcttctcaagctgggacagcgagtcgct
cgctgtcgtcctccagcccttcagccactgtcagggctcatactgagggatcatccaacccctataacaa
catgtcctcccagggcctgggctccaccacctgtgtgccgcccatctatagcctggagggcagcaataac
aacaacaataacaacaacagcaacaactacaacctatctgagaccatggcagcatccttttcacccagca
gcatcatcactggtcacaactccaccatgaactacatgcccgtcaactccgtggatgtcaaggccgagtg
tgagatcagcttcactgtcaactccgtctttgacagtgaagcaaccgaataaagaagctaagagtacgat
aaaagcctgatgagattagttgaaaaaaacaacaacaaaacaaaacaaattccatagttcactgttgctt
cttgttcctctttctctgtattttggattgtgtagttttagttcagtttacactaaagctgtttaatcta
gtcttggtgccagttcatcagaaaagaaagtttggaaggagcaattttacagaaagtcaaaacctgtttt
atatgccaagttaatgaaaaggttaaaaactgacgtgagcttgaataactccaattcacacatttgtgtc
aacattgcacctatagtgcactcaccggcacaaatgattggacgtgaatgatgactgtgcatttgttgag
ttgtttgtctgttgcagagaccaactgttcatggttttaataacatcggtgcctttttttgttattcaaa
caactaatgaatgtgttatacagcgtaataaaagtgctttgtagctcgcagcacgtggaaatagtgcagt
tttcacacagtatcaaacttttcattaattatctgggaaaatggaggggattttgacaatcaaagattct
tttaatggtcaaactaaaattacggtttctgtgcaaatgtacgtcctctaacgaacctgaaaaagttgcc
cgtggcaatttggggaaaagccgaattattttatgacaggcgggggcttagggaaacctaaattttccct
ttaacaccgctcacttaatggctctccagttaaaaaaaaaaaaaaaaattatttattaacgctggggacg
ggg

>3UTR_c10_M_SSM-2 Fwd  Batch 3  649bp ; poly-A tail has been removed
ttacctactacagcaacctctacaactaccagcaataccaggttgccctgaggaggcagcaggctcaggaggaggagcttggtatttgcagtccagtcactctccctgtgcctgagttaaatgtaaagaatgaagctggagctgaattctcattctctgtggatggacaatccctgacacctaccagcagctcatccaattcttctcaagctgggacggcgagtcgctcgctgtcgtcctccagcccttcagccactgtcagggctcacactgagggatcatccaacccctataacaacttttaccaaccttcacgctaccccacctactacagcaacctctgcaactaccagcaataccaggtgactaacatcattcaccatgcttgattatctgtaacacttgagtatttaatagcccttttttaaacatctggtaggtattctattgcagtatacacgttaacccccccccccaggattcttctattttagggttttcaagattgttatggcactgatcattttatttaatgtaatccttatggacattttaatgacaagattcaagtcagcatagctttattgaactgcttttataccagaatgagtttgggattaatcactacatgtaaaaataaaaaacaaaa

>Dmrt_c1_M_SSM-2 Rv  Batch 3  175bp
gctgcaggaaccacgg
ctacgtgtctccactgaagggacacaagcgctactgcaactggaaggactgccagtgtctcaagtgcaaa
ctgatagtggagaggcagagagtcatggctgcacaggttgccctgaggaggcagcaggctcaggaggagg
agcttggtatttgcagtcc

>Dmrt_c4_M_SSM-2 Rv  Batch 3  175bp 
ttgctgcaggaacca
cggctacgtgtctccactgaagggacacaagcgctactgcaactggaaggactgccagtgtctcaagtgc
aaactgatagtggagaggcagagagtcatggctgcacaggttgccctgaggaggcagcaggctcaggagg
aggagcttggtatttgcagt

>Dmrt_c5_M_SSM-2 Fwd  Batch 3  496bp 
ttgctacaggaaccacggctacgtgtctcc
actgaagggacacaagcgctactgcaactggaaggactgccagtgtctcaagtgcaaactgatagtggag
aggcagagagtcatggctgcacaggttgccctgaggaggcagcaggctcaggaggaggagcttggtattt
gcagtccagtcactctccctgtgcctgagttaaatgtaaagaatgaagctggagctgaattctcattctc
tgtggatggacaatccctgacacctaccagcagctcatccaattcttctcaagctgggacagcgagccac
tcaccgtcgtcctccagcccttcagccactgtcagggctcatactgagggatcatccaacccctataaca
acttttaccaaccttcacgctaccccaccaactacggcagtctctacaactaccagcaataccaggttgc
cctgaggaggcagcaggcccaggaggaggagcttggtatttgcagt

>Dmrt_c8_M_SSM-2 Fwd Batch 3  496bp 
gctgcaggaaccacggctacgtgtctccactgaagggacacaagc
gctactgcaactggaaggactgccagtgtctcaagtgcaaactgatagtggagaggcagagagtcatggc
tgcacaggttgccctgaggaggcagcaggctcaggaggaggagcttggtatttgcagtccagtcactctc
cctgtgcctgagttaaatgtaaagaatgaagctggagctgaattctcattctctgtggatggacaatccc
tgacacctaccagcagctcatccaattcttctcaagctgggacagcgagccactcaccgtcgtcctccag
cccttcagccactgtcagggctcatactgagggatcatccaacccctataacaacttttaccaaccttca
cgctaccccaccaactacggcagtctctacaactaccagcaataccaggttgccctgaggaggcagcagg
ctcaggaggaggagcttggtatttgcagtcc

>3UTR_c3_M_SSM-B Fw:  Batch 1 _379bp ; poly-A tail has been removed
acctactacagcaacctctacaactacc
agcaataccagcagaagtctcttggtgacggctgcctgccgagccacaacatgtcctcccagtactgcat
gcattccttctacccagccgccacctacctgacccagggcctgggccccaccacctgtgtgccgcccatc
tatagcctggagggcagcaataacaacaacaataacaacaacagcaacaactacgacctatctgagacca
tggcagcatccttttcacccagcagcatcatcactggtcacaactccaccatgaactacaggcccgtcaa
ctccgtggatgtcaaggccgagtgtgagatcagcttcactgtcaactccgtctttgacagtgaagcaacc
g

>3UTR_c4_M_SSM-B Fw:  Batch 1 _397bp ; poly-A tail has been removed
acctactacagcaacctctacaactaccagcaa
taccagcagaagtctcttggtgacggctgcctgccgagccacaacatgtcctcccagtactgcatgcatt
ccttctacccagccgccacctacctgacccagggcctgggctccaccacctgtgtgccgcccatctatag
cctggagggcagcaataacgacaacaataacaacaacagcaacaactacaacctatctgagaccatggca
gcatccttttcacccagcagcatcatcactggtcacaactccaccatgaactacaggcccgtcaactccg
tggatgtcaaggccgagtgtgagatcagcttcactgtcaactccgtctttgacagtgaagcaaccgaata
aagaagctaagagt

>3UTR_c5_M_-SSM-B Fw:  Batch 1_1211bp
cgggcccaggaatttttattcgctccctttaggggggaatgaatttagcggcgggaattc
gcctttacctactacagcaacctctacaactaccag
caataccagcagaagtctcttggtgacggctgcctgccgagccacaacatgtcctcccagtactgcatgc
attccttctacccagccgccacctacctgacccagggcctgggctccaccacctgtgtgccgcccatcta
tagcctggagggcagcaataacaacaacaataacaacaacagcaacaactacaacctatctgagaccatg
gcagcatccttttcacccagcagcatcatcactggtcacaactccaccatgaactacaggcccgtcaact
ccgtggatgtcaaggccgagtgtgagatcagcttcactgtcaactccgtctttgacagtgaagcaaccga
ataaagaagctaagagtacgataaaagcctgatgagattagtagaaaaaaacaacaacaaaacaaaacaa
attccatagttcactgttgcttcttgttcctctttctctgtattttggattgtgtagttttagttcagtt
tacactaaagctgtttaatctagtcttggtgccagttcatcagaaaagaaagtttggaaggagcaatttt
acagaaagtcaaaacctgttttatatgccaagttaatgaaaaggttaaaaactgacgtgagcttgaataa
ctctaattcacacatttgtgtcaacattgcacctatagtgcactcaccggcacaaatgattggacgtgaa
tgatgactgtgcatttgttgagttgtttgtctgttgcagagaccaactgttcatggttttaataacatcg
gtgcctttttttgttattcaaacaactaatgaatgtgttatacagcgtagtaaaagtgctttgtagctca
cagcacgtggaaatagtgcagtttccacacagtatcaaacttttcattaattatctgtgatattgagtgg
attttgacaatcagagattcttttaatggtcaaactagagttactgtttctgtgcaaatgtacgtcctct
aacgtacctgaaaatgttgcctgtgcaatttggtgaaagtcagtattattttatgacatgcagtgcattg
agtaaacttaaatttacccattaaacccagtcccattaatgctttccagttaaaaaaaaaaaaaa

>3UTR_c6_M_SSM-B Fw:  Batch 1 _ 1375bp
ccaaaataataagtctctttttaaggagaaaacataaccccgggagttaggggtccccac
ttgtgaagagcaatgggcggcctttttctttttccccacctgggaaaggggaattttcca
agggattaattgggtaaccccaggtttttccagtcccgccgtgtaaaaccgcggccaggg
attgtattcgctcccttaggggggaatgaattagcggcgggaattggccct
acctactacagcaacctctacaactaccag
caataccagcagaagtctcttggtgacggctgcctgccgagccacaacatgtcctcccagtactgcatgc
attccttctacccagccgccacctacctgacccagggcctgggctccaccacctgtgtgccgcccatcta
tagcctggagggcagcaataacaacaacaataacaacaacagcaacaactacaacctatctgagaccatg
gcagcatccttttcacccagcagcatcatcactggtcacaactccaccatgaactacaggcccgtcaact
ccgtggatgtcaaggccgagtgtgagatcagcttcactgtcaactccgtctttgacagtgaagcaaccga
ataaagaagctaagagtacgataaaagcctgatgagattagtagaaaaaaacaacaacaaaacaaaacaa
attccatagttcactgttgcttcttgttcctctttctctgtattttggattgtgtagttttagttcagtt
tacactaaagctgtttaatctagtcttggtgccagttcatcagaaaagaaagtttggaaggagcaatttt
acagaaagtcaaaacctgttttatatgccaagttaatgaaaaggttaaaaactgacgtgagcttgaataa
ctctaattcacacatttgtgtcaacattgcacctatagtgcactcaccggcacaaatgattggacgtgaa
tgatgactgtgcatttgttgagttgtttgtctgttgcagagaccaactgttcatggttttaataacatcg
gtgcctttttttgttattcaaacaactaatgaatgtgttatacagcgtagtaaaagtgctttgtagctca
cagcacgtggaaatagtgcagtttccacacagtatcaaacttttcattaattatctgtgatattgagtgg
attttgacaatcagagattcttttaatggtcaaactagagttactgttctgtgcaaatgtacgtcctcta
acgtacctgaaaatgttgcctgtgcaatttggtgaaagtcagtattattttatgacatgcagtgcattga
gtaaacttaaatttacccttaaacccagtcccattagtgctttccagttaaaaaaaaaaaaaaa

>3UTR_c10_M_SSM-B Fw:  Batch 1 _436bp
acctactacagcaacctctacaactaccagca
ataccagcagaagtctcttggtgacggctgcctgccgagccacaacatgtcctcccagtactgcatgcat
tccttctacccagccgccacctacctgacccagggcctgggctccaccacctgtgtgccgcccatctata
gcctggagggcagcaataacaacaacaataacaacaacagcaacaactacaacctatctgagaccatggc
agcatccttttcacccagcagcatcatcactggtcacaactccaccatgaactacaggcccgtcaactcc
gtggatgtcaaggccgagtgtgagatcagcctcactgtcaactccgtctttgacagtgaagcaaccgaat
aaagaagctaagagtacgataaaagcctgatgagattagttgaaaaaaaacaac


>SSM_16_163: malePCR4 20_04_2018_163pb	
GCTGCAGGAACCACGGCTACGTGTCTCCACTGAAGGGACACAAGCGCTACTGCAACTGGAAGGACTGCCTG
TGTGCCGCCCATCTATAGCCTGGAGGGCAGCAATAACAACAACAATAACA
ACAACAGCAACAACTACAACCTATCTGAGACCATGGCAGCAT

>SSM-B_973: malePCR4 20_04_2018_973bp
GCTGCAGGAACCACGGCTACGTG
TCTCCACTGAAGGGACACAAGCGCTACTGCAACTGGAAGGACTGCCAGTG
TCTCAAGTGCAAACTGATAGTGGAGAGGCAGAGAGTCATGGCTGCACAGG
TTGCCCTGAGGAGGCAGCAGGCTCAGGAGGAGGAGCTTGGTATTTGCAGT
CCAGTCACTCTCCCTGTGCCTGAGTTAAATGTAAAGAATGAAGCTGGAGC
TGAATTCTCATTCTCTGTGGATGGACAATCCCTGACACCAACCAGCAGCT
CATCCAATTCTTCTCAAGCTGGGACAGTGAGCCACTCACCGTCGTCCTCC
AGCCCTCCAGCCACTGTCAGGGCTCATACTGAGGGATCATCCAACCCCTA
TAACAACTTTTACCAACCTTCACGCTACCCCACCAACTACGGCAGTCTCT
ACAACTACCAGCAATACCAGGTTGCCCTGAGGAGGCAGCAGGCTCAGGAG
GAGGAGCTTGGTATTTGCAGTCCAGTCACTCTCCCTGTGCCTGAGTTAAA
TGTAAAGAATGAAGCTGGAGCTGAATTCTCATTCTCTGTTGATGGACAAT
CCCTGACACCTACCAGCAGCTCATCCAATTCTTCTCAAGCTGGGACAGCG
AGTCGCTCGCTGTCGTCCTCCAGCCCTTCAGCCACTGTCAGGGCTCATAC
TGAGGGATCATCCAACCCCTATAACAACTCTTACCAACCTTCACGCTACC
CCACCTACTACAGCAACCTCTACAACTACCAGCAATACCAGCAGAAGTCT
CTTGGTGACGGCTGCCTGCCGAGCCACAACATGTCCTCCCAGTACTGCAT
GCATTCCTTCTACCCAGCCGCCACCTACCTGACCCAGGGCCTGGGGCTCC
ACCACCTGTGTGCCGCCCATCTATAGCCTGGAGGGCAGCAATAACAACAACAATAACAACAACAGCAACAACTACAACCTATCTGAGATCATGGCAGCAT

>SSM-B_157: malePCR4 20_04_2018_157 bp
GCTGCAGGAACCACGGCTACGTGTCGACTAGTACGGGGGGGGGGGGGGGG
GGGCTCCACCACCTGGGTGCCGCCCATCTATAGCCTGGAGGGCGGCAATA
ACAACAATAACAACAACAACTGCAACAACTACAACCTATCTGAGACCATG
GCAGCAT

>SSM-B_844: malePCR4 20_04_2018_844 bp
GCTGCAGGAACCACGGCTAC
GTGTCTCCATTGAAGGGACACAAGCGCTACTGCAACTGGAAGGACTGCCA
GTGTCTCAAGTGCAAACTGATAGTGGAGAGGCAGAGAGTCATGGCTGCAC
AGGTTGCCCTGAGGAGGCAGCAGGCTCAGGAGGAGGAGCTTGGTATTTGC
AGTCCAGTCACTCTCCCTGTGCCTGAGTTAAATGTAAAGAATGAAGCTGG
AGCTGAATTCTCATTCTCTGTGGATGGACAATCCCTGACACCTACCAGCA
GCTCATCCAATTCTTCTCAAGCTGGGACAGCGAGCCACTCACCGTCGTCC
TCCAGCCCTTCAGCCACTGTCAGGGCTCATACTGAGGGATCATCCAACCC
CTATAACAACTTTTACCAACCTTCACGCTACCCCACCAACTACGGCAGTC
TCTACAACTACCAGCAATACCAGGTTGCCCTGAGGAGGCAGCAGGCTCAG
GAGGAGGAGCTTGGTATTTGCAGTCCAGTCACTCTCCCTGTGCCTGAGTT
AAATGTAAAGAATGAAGCTGGAGCTGAATTCCCATTCTCTGTGGATGGAC
AATCCCTGGCACCTACCAGCAGCTCATCCAATTCTTCTCAAGCTGGGACA
GCGAGCCACTCACCGTCGTCCTCCAGCCCTTCAGCTACTGTCAGGGCTCA
TACTGAGGGATCATCCAACCCCTATAACAACTTTTACCAACCTTCACGCT
ACCCCACCTACTACAGCAACCTCCACCACCTGTGTGCCGCCCATCTATAG
CCTGGAGGGCAGCAATAACAACAACAACAACAACAACAGCAACAACTACA
ACCTATCTGAGACCATGGCAGCAT

>SSM-4_651: malePCR4 20_04_2018_651 bp
GCTGCAGGAACCACGGCTACGTGTCTCCACTGAAGGGACACAAGCGCTACTGCAACTGGAAGGACTGCCAGTG
TCTCAAGTGCAAACTGATAGTGGAGAGGCAGAGAGTCATGGCTGCACAGG
TTGCCCTGAGGAGGCAGCAGGCTCAGGAGGAGGAGCTTGGTATTTGCAGT
CCAGTCACTCTCCCTGTGCCTGAGTTAAATGTAAAGAATGATGCTGGAGC
TGAATTCTCATTCTCTGTGGATGGACAATCCCTGACACCTACCAGCAGCT
CATCCAATTCTTCTCAAGCTGGGACAGCGAGTCGCTCGCTGTCGTCCTCC
AGCCCTTCAGCCACTGTCAGGGCTCATACTGAGGGATCATCCAACCCCTA
TAACAACTTTTACCAACCTTCACGCTACCCCACCTACTACAGCAACCTCT
ACAACTACCAGCAATACCAGCAGAAGTCTCTTGGTGACGGCTGCCTGCCG
AGCCACAACATGTCCTCCCAGTACTGCATGCATTCCTTCTACCCAGCCGC
CACCTACCTGACCCAGGGCCTGGGCTCCACCACCTGTGTGCCGCCCATCT
ATAGCCTGGAGGGCAGCAATAACAACAACAATAACAACAACAGCAACAAC
TACAACCTATCTGAGACCATGGCAGCAT

>SSM-4_648: malePCR4 20_04_2018_648 bp
GCTGCAGGAACCACGGCTACGT
GTCTCCACTGAAGGGACACAAGCGCTACTGCAACTGGAAGGACTGCCAGT
GTCTCAAGTGCAAACTGATAGTGGAGAGGCAGAGAGTCATGGCTGCACAG
GTTGCCCTGAGGAGGCAGCAGGCTCAGGAGGAGGAGCTTGGTATTTGCAG
TCCAGTCACTCTCCCTGTGCCTGAGTTAAATGTAAAGAATGAAGCTGGAG
CTGAATTCTCATTCTCTGTGGATGGACAATCCCTGACACCTACCAGCAGC
TCATCCAATTCTTCTCAAGCTGGGACAGCGAGTCGCTCGCTGTCGTCCTC
CAGCCCTTCAGCCACTGTCAGGGCTCATACTGAGGGATCATCCAACCCCT
ATAACAACTTTTACCAACCTTCACGCTACCCCACCTACTACAGCAACCTC
TACAACTACCAGCAATACCAGAAGTCTCTTGGTGACGGCTGCCTGCCGAG
CCACAACATGTCCTCCCAGTACTGCATGCATTCCTTCTACCCAGCCGCCA
CCTACCTGACCCAGGGCCTGGGCTCCACCACCTGTGTGCCGCCCATCTAT
AGCCTGGAGGGCAGCAATAACAACAACAATAACAACAACAGCAACAACTA
CAGCCTATCTGAGACCATGGCAGCAT

>SSM-W_651: malePCR4 20_04_2018_651 bp
GCTGCAGGAACCACGGCTACGTGTCTCCACTGGAAGGACACAAGCGCTACTGCAACTGGAAGGACTGCCAGTG
TCTCAAGTGCAAACTGATAGTGGAGAGGCAGAGAGTCATGGCTGCACAGG
TTGCCCTGAGGAGACAGCAGGCTCAGGAGGAGGAGCTTGGTATTTGCAGT
CCAGTCACTCTCCCTGTGCCTGAGTTAAATGTAAAGAATGAAGCTGGAGC
TGAATTCTCATTCTCTGTGGATGGACAATCCCTGACACCTACCAGCAGCT
CATCCAATTCTTCTCAAGCTGGGACAGCGAGTCGCTCGCTGTCGTCCTCC
AGCCCTTCAGCCACTGTCAGGGCTCATACTGAGGGATCATCCAACCCCTA
TAACAACTTTTACCAACCTTCACGCTACCCCACCTACTACAGCAACCTCT
ACAACTACCAGCAATACCAGCAGAAGTCTCTTGGTGACGGCTGCCTGCCG
GGCCACAACATGTCCTCCCAGTACTGCATGCATTCCTTCTACCCAGCCGC
CACCTACCTGACCCAGGGCCTGGGCTCCACCACCTGTGTGCCGCCCATCT
ATAGCCTGGAGGGCAGCAATAACAACAACAATAACAACAACAGCAACAAC
TACAACCTATCTGAGACCATGGCAGCAT

>SSM-W_972: malePCR4 20_04_2018_972 bp 
GCTGCAGGAACCACGGCTACG
TGTCTCCACTGAAAGGACACAAGCGCTACTGCAACTGGAAGGACTGCCAG
TGTCTCAAGTGCAAACTGATAGTGGAGAGGCAGAGAGTCATGGCTGCACA
GGTTGCCCTGAGGAGGCAGCAGGCTCAGGAGGAGGAGCTTGGTATTTGCA
GTCCAGTCACTCTCCCTGTGCCTGAGTTAAATGTAAAGAATGAAGCTGGA
GCTGAATTCTCATTCTCTGTGGATGGACAATCCCTGACACCTACCAGCAG
CTCATCCAATTCTTCTCAAGCTGGGACAGCGAGCCACTCACCGTCGTCCT
CCAGCCCTTCAGCCACTGTCAGGGCTCATACTGAGGGATCATCCAACCCC
TATAACAACTTTTACCAACCTTCACGCTACCCCACCAACTACGGCAGTCT
CTACAACTACCAGCAATACCAGGTTGCCCTGAGGAGGCAGCAGGCTCAGG
AGGAGGAGCTTGGTATTTGCAGTCCAGTCACTCTCCCTGTGCCTGAGTTA
AATGTAAAGAATGAAGCTGGAGCTGAATTCTCATTCTCTGTGGATGGACA
GTCCCTGACACCTACCAGCAGCTCATCCAATTCTTCTCAAGCTGGGACAG
CGAGTCGCTCGCTGTCGTCCTCCAGCCCTTCAGCCACTGTCAGGGCTCAT
ACTGAGGGATCATCCAACCCCTATAACAACTTTTACCAACCTTCACGCTA
CCCCACCTACTACAGCAACCTCTACAACTACCAGCAATACCAGCAGAAGT
CTCTTGGTGACGGCTGCCTGCCGAGCCACAACATGTCCTCCCAGTACTGC
ATGCATTCCTTCTACCCAGCCGCCACCTACCTGACCCAGGGCCTGGGCTC
CACCACCTGTGTGCCGCCCATCTATAGCCTGGAGGGCAGCAATAACAACA
ACAATAACAACAACAGCAACAACTACAACCTATCTGAGACCATGGCAGCA
T
